# Supplementary material for: Comparative genomic analysis reveals genetic features related to the virulence of Bacillus cereus FORC_013
Source: Gut Pathog. 2017 May 15;9:29. doi: 10.1186/s13099-017-0175-z (PMC5433235; doi:10.1186/s13099-017-0175-z)
Supplement: Supplementary file 2 — Additional file 2: Table S1. Additional Tables. [file 13099_2017_175_MOESM2_ESM.xlsx]

## Sheet: unique_genes(X hypothetical)
Additional file 2: Table S1
Annotation	Locus tag
Phage tail protein	FORC13_2806
Helicase IV	FORC13_2398
Alanine-anticapsin ligase BacD	FORC13_0919
D-alanyl-D-alanine carboxypeptidase precursor	FORC13_2674, FORC13_2675
tRNA1(Val) (adenine(37)-N6)-methyltransferase	FORC13_0910
putative transposase	FORC13_3436
DNA alkylation repair enzyme	FORC13_0920
Acetyl esterase	FORC13_0912
Pyrimidine-specific ribonucleoside hydrolase RihB	FORC13_2898
NUDIX domain protein	FORC13_2151
Tetratricopeptide repeat protein	FORC13_1885
Glucose-6-phosphate 1-dehydrogenase	FORC13_1781
Restriction endonuclease	FORC13_1357
6-aminohexanoate-dimer hydrolase	FORC13_2155
ABC transporter permease protein YxdM	FORC13_5055
putative hydrolase	FORC13_2597
Methylated-DNA--protein-cysteine methyltransferase%2C inducible	FORC13_0915
Tyrosine recombinase XerD	FORC13_0257
Transposase	FORC13_5310
Bifunctional transcriptional activator/DNA repair enzyme AdaA	FORC13_0914, FORC13_0922
Putative teichuronic acid biosynthesis glycosyltransferase TuaH	FORC13_5211
Glyoxalase-like domain protein	FORC13_2617
Type III restriction enzyme%2C res subunit	FORC13_0261
Phage lysis protein%2C holin	FORC13_2801
KAP family P-loop domain protein	FORC13_0260
Phage head-tail joining protein	FORC13_2813
Pentapeptide repeats (8 copies)	FORC13_1894
8-oxo-dGTP diphosphatase	FORC13_2132
flagellar assembly protein H	FORC13_0336
HNH endonuclease	FORC13_2821
SMI1 / KNR4 family protein	FORC13_0500, FORC13_1891, FORC13_1903
HTH-type transcriptional regulator Xre	FORC13_2789, FORC13_2850
Competence transcription factor	FORC13_5187
Radical SAM superfamily protein	FORC13_0917
N-acetylmuramoyl-L-alanine amidase CwlA precursor	FORC13_2777, FORC13_2800
Transition state regulatory protein AbrB	FORC13_2842
Bacitracin export permease protein BceB	FORC13_5051
peptide synthase	FORC13_4244
putative sugar transferase EpsL	FORC13_5203
putative transmembrane protein YxlG	FORC13_1863
Homoserine/homoserine lactone efflux protein	FORC13_3361
Haemolysin XhlA	FORC13_2802
Collagen triple helix repeat (20 copies)	FORC13_2771, FORC13_2831
HTH-type transcriptional regulator ImmR	FORC13_2795
Fluoroquinolones export ATP-binding protein/MT2762	FORC13_4358
Alpha/beta hydrolase family protein	FORC13_1842
Putative pyridoxal phosphate-dependent aminotransferase EpsN	FORC13_5202
Bacitracin export ATP-binding protein BceA	FORC13_5050
Putative glycosyltransferase EpsD	FORC13_5206
A-type flagellin	FORC13_3520
beta-lactamase/D-alanine carboxypeptidase	FORC13_2625
tRNA(Glu)-specific nuclease WapA precursor	FORC13_4094
Deoxyguanosinetriphosphate triphosphohydrolase	FORC13_0246
Acetyltransferase (GNAT) family protein	FORC13_0782
Putative acetyltransferase EpsM	FORC13_5204
Ribonuclease	FORC13_1361
Spore germination protein B3 precursor	FORC13_4478
site-specific tyrosine recombinase XerC	FORC13_2780, FORC13_2803, FORC13_2825
Peptidoglycan endopeptidase LytF precursor	FORC13_3290
O-Antigen ligase	FORC13_5210
Helix-turn-helix domain protein	FORC13_2786, FORC13_0908, FORC13_4332
GDP-mannose-dependent alpha-(1-6)-phosphatidylinositol monomannoside mannosyltransferase	FORC13_5208
dUTPase	FORC13_2836
anaerobic benzoate catabolism transcriptional regulator	FORC13_2788, FORC13_2849
Spermine/spermidine acetyltransferase	FORC13_2679
Chromosome partition protein Smc	FORC13_2807
DNA-3-methyladenine glycosylase	FORC13_0921
DNA translocase FtsK	FORC13_0253
RNA 2'-phosphotransferase	FORC13_2174
Replication initiation factor	FORC13_0255
Phage capsid family protein	FORC13_2816
putative glycosyl transferase	FORC13_5209
Polysaccharide biosynthesis protein	FORC13_5207
Flagellin	FORC13_3521
Transcriptional regulator LytR	FORC13_5201
ABC-2 family transporter protein	FORC13_0629, FORC13_4356, FORC13_4357
Phage regulatory protein Rha (Phage_pRha)	FORC13_2787, FORC13_2848
Modification methylase DpnIIA	FORC13_3648
Transposase from transposon Tn916	FORC13_2797

## Sheet: Unique_genes(hypothetical)
Annotation	Locus tag
hypothetical protein	FORC13_1890
hypothetical protein	FORC13_0247
hypothetical protein	FORC13_0249
hypothetical protein	FORC13_0250
hypothetical protein	FORC13_0251
hypothetical protein	FORC13_0252
hypothetical protein	FORC13_0254
hypothetical protein	FORC13_0256
hypothetical protein	FORC13_0258
hypothetical protein	FORC13_0259
hypothetical protein	FORC13_0262
hypothetical protein	FORC13_0263
hypothetical protein	FORC13_0418
hypothetical protein	FORC13_0498
hypothetical protein	FORC13_0499
hypothetical protein	FORC13_0501
hypothetical protein	FORC13_0502
hypothetical protein	FORC13_0503
hypothetical protein	FORC13_0540
hypothetical protein	FORC13_0543
hypothetical protein	FORC13_0911
hypothetical protein	FORC13_0913
hypothetical protein	FORC13_0916
hypothetical protein	FORC13_0923
hypothetical protein	FORC13_0924
hypothetical protein	FORC13_1351
hypothetical protein	FORC13_1352
hypothetical protein	FORC13_1353
hypothetical protein	FORC13_1354
hypothetical protein	FORC13_1355
hypothetical protein	FORC13_1356
hypothetical protein	FORC13_1358
hypothetical protein	FORC13_1360
hypothetical protein	FORC13_1506
hypothetical protein	FORC13_1857
hypothetical protein	FORC13_1878
hypothetical protein	FORC13_1880
hypothetical protein	FORC13_1881
hypothetical protein	FORC13_1886
hypothetical protein	FORC13_1898
hypothetical protein	FORC13_1899
hypothetical protein	FORC13_1902
hypothetical protein	FORC13_1904
hypothetical protein	FORC13_1907
hypothetical protein	FORC13_1908
hypothetical protein	FORC13_1915
hypothetical protein	FORC13_1926
hypothetical protein	FORC13_1927
hypothetical protein	FORC13_1937
hypothetical protein	FORC13_1940
hypothetical protein	FORC13_1945
hypothetical protein	FORC13_1975
hypothetical protein	FORC13_2016
hypothetical protein	FORC13_2169
hypothetical protein	FORC13_2171
hypothetical protein	FORC13_2176
hypothetical protein	FORC13_2180
hypothetical protein	FORC13_2181
hypothetical protein	FORC13_2203
hypothetical protein	FORC13_2422
hypothetical protein	FORC13_2445
hypothetical protein	FORC13_2596
hypothetical protein	FORC13_2649
hypothetical protein	FORC13_2775
hypothetical protein	FORC13_2798
hypothetical protein	FORC13_2776
hypothetical protein	FORC13_2799
hypothetical protein	FORC13_2785
hypothetical protein	FORC13_2791
hypothetical protein	FORC13_2852
hypothetical protein	FORC13_2808
hypothetical protein	FORC13_2811
hypothetical protein	FORC13_2815
hypothetical protein	FORC13_2822
hypothetical protein	FORC13_2823
hypothetical protein	FORC13_2824
hypothetical protein	FORC13_2826
hypothetical protein	FORC13_2827
hypothetical protein	FORC13_2828
hypothetical protein	FORC13_2829
hypothetical protein	FORC13_2833
hypothetical protein	FORC13_2834
hypothetical protein	FORC13_2835
hypothetical protein	FORC13_2837
hypothetical protein	FORC13_2838
hypothetical protein	FORC13_2839
hypothetical protein	FORC13_3138
hypothetical protein	FORC13_3139
hypothetical protein	FORC13_3347
hypothetical protein	FORC13_3502
hypothetical protein	FORC13_3649
hypothetical protein	FORC13_3914
hypothetical protein	FORC13_3925
hypothetical protein	FORC13_3955
hypothetical protein	FORC13_3956
hypothetical protein	FORC13_4074
hypothetical protein	FORC13_4078
hypothetical protein	FORC13_4084
hypothetical protein	FORC13_4091
hypothetical protein	FORC13_4095
hypothetical protein	FORC13_4105
hypothetical protein	FORC13_4168
hypothetical protein	FORC13_4243
hypothetical protein	FORC13_4256
hypothetical protein	FORC13_4263
hypothetical protein	FORC13_4265
hypothetical protein	FORC13_4276
hypothetical protein	FORC13_4285
hypothetical protein	FORC13_4333
hypothetical protein	FORC13_4993
hypothetical protein	FORC13_4994
hypothetical protein	FORC13_5036
hypothetical protein	FORC13_5052
hypothetical protein	FORC13_5053
hypothetical protein	FORC13_5056
hypothetical protein	FORC13_5058
hypothetical protein	FORC13_5121
hypothetical protein	FORC13_5205
hypothetical protein	FORC13_2782
hypothetical protein	FORC13_2805
hypothetical protein	FORC13_2784
hypothetical protein	FORC13_2781
hypothetical protein	FORC13_4096
hypothetical protein	FORC13_2904
hypothetical protein	FORC13_2179
hypothetical protein	FORC13_2792
hypothetical protein	FORC13_2853
hypothetical protein	FORC13_2793
hypothetical protein	FORC13_2794
hypothetical protein	FORC13_2683
